# Supplementary material for: Introducing Mushroom Fruiting Patterns from the Swiss National Poisons Information Centre
Source: PLoS One. 2016 Sep 20;11(9):e0162314. doi: 10.1371/journal.pone.0162314 (PMC5029870; doi:10.1371/journal.pone.0162314)
Supplement: S1 Table — (XLSX) [file pone.0162314.s001.xlsx]

## Sheet: Table S1
Species	Number of Tox calls per species
Boletus edulis	741
Amanita phalloides	555
Cantharellus cibarius	335
Psilocybe sp.	245
Agaricus bisporus	229
Morchella esculenta	228
Amanita muscaria	198
Armillaria mellea	181
Boletus satanas	152
Agaricus xanthodermus	144
Agaricus sp.	135
Clitocybe nebularis	133
Entoloma sinuatum	112
Coprinus comatus	99
Amanita pantherina	80
Bovista sp.	80
Russula sp.	78
Morchella sp.	77
Agaricus campestris	75
Macrolepiota procera	75
Panaeolina foenisecii	67
Tricholoma pardinum	67
Coprinus atramentarius	66
Lepiota sp.	63
Boletus sp.	61
Inocybe sp.	59
Panaeolus sp.	56
Psilocybe mexicana	55
Amanita rubescens	54
Coprinus sp.	52
Tylopilus felleus	50
Xerocomus badius	48
Pleurotus ostreatus	47
Cantharellus sp.	46
Craterellus cornucopioides	46
Boletus luridus	43
Lentinula edodes	43
Hypholoma fasciculare	41
Galerina marginata	35
Gyromitra esculenta	34
Boletus erythropus var. discolor	32
Cortinarius orellanus	31
Lactarius deliciosus	31
Lactarius sp.	30
Armillaria sp.	29
Paxillus involutus	26
Sarcodon imbricatus	26
Lepista nuda	23
Panaeolus cyanescens	23
Amanita sp.	22
Amanita virosa	22
Scleroderma citrinum	22
Xerocomus chrysenteron	22
Coprinus disseminatus	21
Hydnum repandum	20
Boletus calopus	19
Boletus radicans	19
Clitocybe sp.	17
Cortinarius sp.	17
Marasmius oreades	17
Psilocybe semilanceata	17
Calvatia utriforme	16
Russula olivacea	16
Sparassis crispa	16
Inocybe erubescens	15
Lepiota cristata	15
Tricholoma terreum	15
Inocybe rimosa	14
Marasmius sp.	14
Auricularia auricula-judae	13
Chlorophyllum rachodes	13
Claviceps purpurea	13
Clitocybe geotropa	13
Clitocybe rivulosa	13
Psathyrella sp	13
Tricholoma sp.	13
Amanita caesarea	12
Coprinus micaceus	12
Echinoderma asperum	12
Entoloma sp.	12
Lepiota helveola	12
Lycoperdon perlatum	12
Macrolepiota sp.	12
Pholiota squarrosa	12
Russula emetica	12
Agrocybe praecox	11
Calocybe gambosa	11
Conocybe sp.	11
Entoloma rhodopolium	11
Mycena sp.	11
Psilocybe cubensis	11
Rozites caperatus	11
Serpula lacrimans	11
Agaricus arvensis	10
Laetiporus sulphureus	10
Russula cyanoxantha	10
Agrocybe sp.	9
Calvatia gigantea	9
Cortinarius rubellus	9
Lepiota brunneoincarnata	9
Leucocoprinus birnbaumii	9
Suillus luteus	9
Amanita citrina	8
Boletus rhodopurpureus	8
Craterellus tubaeformis	8
Helvella sp.	8
Leccinum scabrum	8
Polyporus sp.	8
Stropharia rugosoannulata	8
Stropharia sp.	8
Amanita verna	7
Kuehneromyces mutabilis	7
Leucoagaricus sp.	7
Lycoperdon pyriforme	7
Omphalotus illudens	7
Phaeolepiota aurea	7
Pleurotus sp.	7
Agaricus sylvestris	6
Helvella crispa	6
Lactarius blennius	6
Leccinum aurantiacum	6
Megacollybia platyphylla	6
Pleurotus eryngii	6
Ramaria sp.	6
Suillus grevillei	6
Amanita strobiliformis	5
Amanita vaginata	5
Chlorophyllum venenatum	5
Choiromyces meandriformis	5
Flammulina velutipes	5
Hygrocybe sp.	5
Kuehneromyces sp.	5
Lactarius sect. Dapetes	5
Lactarius torminosus	5
Panaeolus fimicola	5
Ramaria formosa	5
Ramaria mairei	5
Ramaria pallida	5
Tricholoma saponaceum	5
Agaricus moelleri	4
Albatrellus ovinus	4
Conocybe apala	4
Hebeloma sp.	4
Hygrocybe conica	4
Hypholoma capnoides	4
Lyophyllum decastes	4
Panaeolus subbalteatus	4
Psathyrella multipedata	4
Scleroderma verrucosum	4
Trametes versicolor	4
Vascellum pratense	4
Boletus pulverulentus	3
Boletus reticulatus	3
Bovista nigrescens	3
Chlorophyllum brunneum	3
Clitocybe phyllophila	3
Clitopilus prunulus	3
Collybia sp. (inkl. Gymnopus, Rhodocollybia)	3
Cortinarius cinnamomeus	3
Fuligo septica	3
Ganoderma lucidum	3
Gymnopilus sp.	3
Gymnosporangium sabinae	3
Hebeloma crustuliniforme	3
Inocybe geophylla	3
Laccaria laccata	3
Lepiota castanea	3
Leucoagaricus leucothites	3
Morchella elata	3
Phallus impudicus	3
Pluteus cervinus	3
Polyporus umbellatus	3
Russula ochroleuca	3
Scleroderma sp.	3
Suillus granulatus	3
Agaricus meleagris	2
Armillaria ostoyae	2
Chalciporus piperatus	2
Coprinus plicatilis	2
Cortinarius elegantior	2
Cortinarius meinhardii	2
Cortinarius praestans	2
Elaphomyces granulatus	2
Fomes fomentarius	2
Fomitopsis pinicola	2
Galerina paludosa	2
Galerina sp.	2
Grifola frondosa	2
Hydnum sp.	2
Hygrophoropsis aurantiaca	2
Hygrophorus marzuolus	2
Hypholoma lateritium	2
Hypholoma sp.	2
Inocybe brunnea	2
Inocybe fuscidula	2
Inocybe sambucina	2
Lactarius helvus	2
Lactarius piperatus	2
Lactarius sanguifluus	2
Leccinum sp.	2
Lepiota subincarnata	2
Lepiota xanthophylla	2
Lepista flaccida	2
Leucocybe candicans	2
Lyophyllum sp.	2
Panaeolus papilionaceus	2
Peziza vesiculosa	2
Ramaria aurea	2
Russula mustelina	2
Russula queletii	2
Russula virescens	2
Suillus collinitus	2
Tricholoma equestre	2
Tricholomopsis rutilans	2
Tubaria furfuracea	2
Tubaria sp.	2
Tuber aestivum	2
Volvariella esculenta	2
Agaricus augustus	1
Agrocybe cylindrica	1
Albatrellus confluens	1
Aleuria aurantia	1
Amanita excelsa	1
Bjerkandera adusta	1
Bolbitius sp.	1
Boletus appendiculatus	1
Boletus torosus	1
Bulgaria inquinans	1
Cantharellus cinereus	1
Chroogomphus helveticus	1
Chroogomphus rutilus	1
Clitocybe odora	1
Conocybe rickenii	1
Conocybe subovalis	1
Coprinus auricomus	1
Cordyceps ophioglossoides	1
Cortinarius semisanguineus	1
Cortinarius traganus	1
Cuphophyllus pratensis	1
Cyathus sp.	1
Cystoderma amianthinum	1
Daedalea quercina	1
Entoloma clypeatum	1
Entoloma juncinum	1
Entoloma pleopodium	1
Entoloma sericeum	1
Entoloma subg. Leptonia	1
Entoloma vernum	1
Epichloë coenophialum	1
Fistulina hepatica	1
Fomitopsis sp.	1
Galerina pumila	1
Geastrum fimbriatum	1
Geastrum rufescens	1
Gymnopilus penetrans	1
Gymnosporangium sp.	1
Gyrodon lividus	1
Gyromitra infula	1
Gyromitra sp.	1
Gyroporus cyanescens	1
Hebeloma birrus	1
Hebeloma sinapizans	1
Hygrophorus sp.	1
Inocybe fibrosa	1
Inocybe geophylla var lilacina	1
Inocybe posterula	1
Inonotus obliquus	1
Kretzschmaria deusta	1
Laccaria amethystina	1
Lacrymaria sp.	1
Lactarius camphoratus	1
Lactarius deterrimus	1
Lactarius pallidus	1
Lactarius turpis	1
Leccinum versipelle	1
Lepiota griseovirens	1
Lepiota ignivolvata	1
Lepiota ochraceofulva	1
Lepista irina	1
Leucocoprinus badhamii	1
Leucocoprinus cretaceus	1
Leucoprinus sp.	1
Lycogala epidendrum	1
Lycoperdon echinatum	1
Lycoperdon sp.	1
Lyophyllum connatum	1
Lyophyllum loricatum	1
Macrolepiota excoriata	1
Marasmiellus ramealis	1
Marasmius wynneae	1
Melanoleuca cognata	1
Merulius tremellosus	1
Mitrophora semilibera	1
Mycena galericulata	1
Mycena inclinata	1
Neolentinus lepideus	1
Omphalotus illudens	1
Panellus stipticus	1
Peziza sp.	1
Pholiota sp.	1
Pleurotus pulmonarius	1
Pluteus hispidulus	1
Polyporus squamosus	1
Psathyrella candolleana	1
Psathyrella conopilus	1
Psathyrella prona	1
Psilocybe atlantis	1
Psilocybe chionophila	1
Puccinia recondita	1
Rhodocollybia prolixa	1
Rugosomyces carneus	1
Russula aeruginea	1
Russula caerulea	1
Russula delica	1
Russula emeticicolor	1
Russula fellea	1
Russula nigricans	1
Russula romellii	1
Russula violacea	1
Sarcosphaera coronaria	1
Sclerotinia sp.	1
Stropharia semiglobata	1
Suillus bovinus	1
Suillus viscidus	1
Tricholoma aurantium	1
Tricholoma vaccinum	1
Ustilago maydis	1
Volvariella bombycina	1
Volvariella volvacea	1
Xerocomus subtomentosus	1
Xerula radicata	1
total	6513
not identified mushroom	5613
GRAND TOTAL	12126

## Sheet: Fig 2
Swiss Canton	Mean Mushroom-Related Calls Per 100'000 Inhabitants And Year	Swiss Canton
AG	3.78774	Aargau
AI	3.45881	Appenzell Innerrhoden
AR	2.63595	Appenzell Ausserrhoden
BE	4.09917	Bern
BL	3.30122	Basel-Landschaft
BS	4.16857	Basel-Stadt
FR	2.7257	Freiburg
GE	2.68887	Genf
GL	3.30141	Glarus
GR	4.35651	Graubünden
JU	3.96446	Jura
LU	2.81794	Luzern
NE	3.33067	Neuenburg
NW	2.0626	Nidwalden
OW	3.20647	Obwalden
SG	3.11665	St. Gallen
SH	3.10974	Schaffhausen
SO	3.20914	Solothurn
SZ	2.61652	Schwyz
TG	3.87199	Thurgau
TI	2.56971	Tessin
UR	2.11446	Uri
VD	3.48819	Waadt
VS	2.8213	Wallis
ZG	3.48542	Zug
ZH	5.81395	Zürich

## Sheet: Fig 3-4
		Number of Calls				Species/Diversity						MaxKW				SwissFungi				La Chanéaz
Year	Toxi_tot	AbsBer	RelBer	AbsAll	RelAll	AnzArtAbsBer	AnzArtRelBer	DivBer	AnzArtAbsAll	AnzArtRelAll	DivAll	MaxKWAlleAbs	MaxKWAlleRel	MaxKWBerAbs	MaxKWBerRel	AnzFunde	AnzArtSF	DivSF	MaxKW_SF	AnzFruitBodiesChan	AbzFundChan	AnzArtChan	DivChan	MaxKW_Chan
1966	1923	10	52.0021	11	57.2023	6	0.00312012	0.6	7	0.00364015	0.636364	32	32	32	32	119	93	0.781513	42
1967	4665	53	113.612	55	117.899	20	0.00428725	0.377358	21	0.00450161	0.381818	35	35	35	35	253	161	0.636364	42
1968	5775	37	64.0693	37	64.0693	15	0.0025974	0.405405	15	0.0025974	0.405405	36	36	36	36	633	259	0.409163	38
1969	7125	52	72.9825	55	77.193	21	0.00294737	0.403846	22	0.00308772	0.4	37	37	37	37	1232	297	0.241071	44
1970	8651	49	56.6409	51	58.9527	20	0.00231187	0.408163	22	0.00254306	0.431373	38	38	38	38	1330	351	0.26391	36
1971	9771	42	42.9843	42	42.9843	17	0.00173984	0.404762	17	0.00173984	0.404762	37	37	37	37	714	235	0.329132	40
1972	10512	33	31.3927	39	37.1005	14	0.00133181	0.424242	15	0.00142694	0.384615	33	33	24	24	1124	433	0.385231	35
1973	11416	80	70.0771	83	72.705	29	0.00254029	0.3625	30	0.00262789	0.361446	33	33	33	33	1084	490	0.45203	40
1974	12010	70	58.2848	72	59.95	22	0.00183181	0.314286	23	0.00191507	0.319444	39	39	39	39	1157	472	0.407952	37
1975	12928	140	108.292	152	117.574	41	0.00317141	0.292857	44	0.00340347	0.289474	37	37	37	37	2344	715	0.305034	39	1814	346	76	0.219653	38
1976	14942	81	54.2096	95	63.5792	28	0.00187391	0.345679	30	0.00200776	0.315789	39	39	39	39	1757	716	0.407513	38	263	94	37	0.393617	40
1977	15588	91	58.3782	100	64.1519	33	0.00211701	0.362637	34	0.00218116	0.34	34	34	34	34	2452	870	0.354812	39	1936	425	82	0.192941	34
1978	16642	51	30.6454	56	33.6498	19	0.00114169	0.372549	20	0.00120178	0.357143	39	39	39	39	2107	794	0.376839	34	1245	359	67	0.18663	35
1979	17751	171	96.3326	181	101.966	45	0.00253507	0.263158	47	0.00264774	0.259669	38	38	38	38	2616	893	0.341361	37	3738	712	111	0.155899	39
1980	18341	110	59.9749	123	67.0629	30	0.00163568	0.272727	33	0.00179925	0.268293	39	39	39	39	2804	892	0.318117	40	1554	156	24	0.153846	39
1981	21932	333	151.833	354	161.408	68	0.00310049	0.204204	70	0.00319168	0.19774	41	41	41	41	2997	955	0.318652	41	990	132	19	0.143939	41
1982	24094	288	119.532	309	128.248	56	0.00232423	0.194444	57	0.00236573	0.184466	35	35	35	35	3400	1112	0.327059	35	2692	266	24	0.0902256	38
1983	23404	241	102.974	254	108.528	63	0.00269185	0.261411	66	0.00282003	0.259843	40	40	40	40	2595	886	0.341426	39	1956	203	26	0.128079	38
1984	24931	228	91.4524	249	99.8757	53	0.00212587	0.232456	56	0.0022462	0.2249	42	42	41	41	2888	917	0.317521	39	660	196	37	0.188776	40
1985	24567	174	70.8267	186	75.7113	49	0.00199455	0.281609	50	0.00203525	0.268817	39	39	39	39	1971	892	0.452562	36	633	160	40	0.25	38
1986	26247	288	109.727	299	113.918	76	0.00289557	0.263889	79	0.00300987	0.264214	39	39	37	37	2444	996	0.407529	38	1897	398	63	0.158291	38
1987	26515	268	101.075	293	110.503	62	0.0023383	0.231343	64	0.00241373	0.21843	38	38	43	43	2773	1167	0.420844	35	2213	443	62	0.139955	44
1988	25760	256	99.3789	268	104.037	59	0.00229037	0.230469	62	0.00240683	0.231343	39	39	39	39	4533	1404	0.309729	38	2841	497	67	0.134809	40
1989	25543	211	82.6058	225	88.0868	49	0.00191833	0.232227	51	0.00199663	0.226667	38	38	38	38	2717	1130	0.4159	34	182	60	18	0.3	41
1990	26636	241	90.4791	256	96.1105	53	0.00198979	0.219917	55	0.00206487	0.214844	39	39	39	39	6450	1400	0.217054	38	3953	862	88	0.102088	42
1991	26511	242	91.2829	255	96.1865	57	0.00215005	0.235537	60	0.00226321	0.235294	42	42	42	42	6283	1421	0.226166	40	820	242	52	0.214876	44
1992	27771	303	109.107	316	113.788	72	0.00259263	0.237624	75	0.00270066	0.237342	40	40	40	40	11794	1850	0.156859	39	5831	2990	152	0.0508361	41
1993	27515	153	55.606	160	58.1501	48	0.0017445	0.313725	50	0.00181719	0.3125	42	42	42	42	12024	1742	0.144877	39	8317	3849	149	0.0387114	40
1994	29534	279	94.4674	285	96.499	62	0.00209928	0.222222	66	0.00223471	0.231579	40	40	40	40	13136	1860	0.141596	40	7890	2975	142	0.0477311	42
1995	29788	295	99.0332	303	101.719	52	0.00174567	0.176271	55	0.00184638	0.181518	39	39	39	39	12069	1758	0.145662	38	6085	2251	129	0.0573079	41
1996	29496	286	96.9623	299	101.37	42	0.00142392	0.146853	44	0.00149173	0.147157	36	36	36	36	11234	1672	0.148834	39	4904	1705	128	0.0750733	41
1997	29506	325	110.147	332	112.519	53	0.00179624	0.163077	56	0.00189792	0.168675	39	39	39	39	16534	1813	0.109653	39	5753	1767	140	0.0792303	42
1998	29510	445	150.796	467	158.251	69	0.00233819	0.155056	74	0.00250762	0.158458	39	39	39	39	12916	1693	0.131078	40	4443	1774	124	0.0698985	41
1999	29669	291	98.0822	315	106.171	58	0.0019549	0.199313	64	0.00215713	0.203175	44	44	44	44	17466	1723	0.0986488	42	4857	2103	143	0.0679981	43
2000	30935	319	103.119	343	110.878	59	0.00190722	0.184953	66	0.00213351	0.19242	41	41	41	41	20872	1774	0.0849943	40	6082	2907	164	0.0564155	42
2001	32330	307	94.9582	333	103	54	0.00167028	0.175896	59	0.00182493	0.177177	40	40	40	40	26554	2044	0.0769752	40	6266	2548	175	0.0686813	41
2002	33111	304	91.8124	314	94.8325	48	0.00144967	0.157895	53	0.00160068	0.16879	40	40	40	40	28867	1979	0.0685558	39	1468	692	116	0.16763	36
2003	32217	297	92.1874	309	95.9121	53	0.00164509	0.178451	56	0.00173821	0.18123	39	39	39	39	14264	1711	0.119952	40	4911	1298	127	0.0978428	43
2004	31404	380	121.004	394	125.462	77	0.00245192	0.202632	80	0.00254745	0.203046	42	42	42	42	19782	1843	0.0931655	38	4750	1335	130	0.0973783	44
2005	33512	332	99.069	343	102.351	55	0.0016412	0.165663	59	0.00176056	0.172012	36	36	36	36	14909	1771	0.118787	42	1979	664	91	0.137048	39
2006	31184	394	126.347	418	134.043	75	0.00240508	0.190355	77	0.00246921	0.184211	35	35	35	35	17365	1799	0.103599	37	5675	1728	91	0.052662	42
2007	31927	294	92.0851	312	97.7229	50	0.00156607	0.170068	52	0.00162872	0.166667	41	41	41	41	16055	1774	0.110495	34
2008	33366	398	119.283	420	125.877	80	0.00239765	0.201005	83	0.00248756	0.197619	42	42	42	42	17834	1770	0.0992486	41
2009	34022	293	86.1207	318	93.4689	62	0.00182235	0.211604	65	0.00191053	0.204403	39	39	39	39	16846	1757	0.104298	39
2010	34283	421	122.801	445	129.802	81	0.00236269	0.192399	84	0.00245019	0.188764	35	35	35	35	19154	1910	0.0997181	36
2011	35576	419	117.776	452	127.052	82	0.00230492	0.195704	85	0.00238925	0.188053	42	42	42	42	23270	2018	0.0867211	40
2012	36834	510	138.459	526	142.803	90	0.00244339	0.176471	95	0.00257914	0.180608	40	40	40	40	18667	2025	0.10848	38
2013	36405	400	109.875	431	118.39	89	0.00244472	0.2225	93	0.00255459	0.215777	40	40	40	40	14882	1837	0.123438	42
2014	37419	438	117.053	464	124.001	88	0.00235175	0.200913	93	0.00248537	0.200431	36	36	36	36	12019	1927	0.160329	33
									AnzahlArtenAlle
									7
									21
									15	AnzahlArtenRelAlle	DiversitätAlle
									22	0.00364015	0.636364
									22	0.00450161	0.381818
									17	0.0025974	0.405405
									15	0.00308772	0.4
									30	0.00254306	0.431373
									23	0.00173984	0.404762
									44	0.00142694	0.384615
									30	0.00262789	0.361446
									34	0.00191507	0.319444
									20	0.00340347	0.289474
									47	0.00200776	0.315789
									33	0.00218116	0.34
									70	0.00120178	0.357143
									57	0.00264774	0.259669
									66	0.00179925	0.268293
									56	0.00319168	0.19774
									50	0.00236573	0.184466
									79	0.00282003	0.259843
									64	0.0022462	0.2249
									62	0.00203525	0.268817
									51	0.00300987	0.264214
									55	0.00241373	0.21843
									60	0.00240683	0.231343
									75	0.00199663	0.226667
									50	0.00206487	0.214844
									66	0.00226321	0.235294
									55	0.00270066	0.237342
									44	0.00181719	0.3125
									56	0.00223471	0.231579
									74	0.00184638	0.181518
									64	0.00149173	0.147157
									66	0.00189792	0.168675
									59	0.00250762	0.158458
									53	0.00215713	0.203175
									56	0.00213351	0.19242
									80	0.00182493	0.177177
									59	0.00160068	0.16879
									77	0.00173821	0.18123
									52	0.00254745	0.203046
									83	0.00176056	0.172012
									65	0.00246921	0.184211
									84	0.00162872	0.166667
									85	0.00248756	0.197619
									95	0.00191053	0.204403
									93	0.00245019	0.188764
									93	0.00238925	0.188053
									346	0.00257914	0.180608
										0.00255459	0.215777
										0.00248537	0.200431
									AnzahlArtenAlle
									7
									21
									15	AnzahlArtenRelAlle	DiversitätAlle
									22	0.00364015	0.636364
									22	0.00450161	0.381818
									17	0.0025974	0.405405
									15	0.00308772	0.4
									30	0.00254306	0.431373
									23	0.00173984	0.404762
									44	0.00142694	0.384615
									30	0.00262789	0.361446
									34	0.00191507	0.319444
									20	0.00340347	0.289474
									47	0.00200776	0.315789
									33	0.00218116	0.34
									70	0.00120178	0.357143
									57	0.00264774	0.259669
									66	0.00179925	0.268293
									56	0.00319168	0.19774
									50	0.00236573	0.184466
									79	0.00282003	0.259843
									64	0.0022462	0.2249
									62	0.00203525	0.268817
									51	0.00300987	0.264214
									55	0.00241373	0.21843
									60	0.00240683	0.231343
									75	0.00199663	0.226667
									50	0.00206487	0.214844
									66	0.00226321	0.235294
									55	0.00270066	0.237342
									44	0.00181719	0.3125
									56	0.00223471	0.231579
									74	0.00184638	0.181518
									64	0.00149173	0.147157
									66	0.00189792	0.168675
									59	0.00250762	0.158458
									53	0.00215713	0.203175
									56	0.00213351	0.19242
									80	0.00182493	0.177177
									59	0.00160068	0.16879
									77	0.00173821	0.18123
									52	0.00254745	0.203046
									83	0.00176056	0.172012
									65	0.00246921	0.184211
									84	0.00162872	0.166667
									85	0.00248756	0.197619
									95	0.00191053	0.204403
									93	0.00245019	0.188764
									93	0.00238925	0.188053
									346	0.00257914	0.180608
										0.00255459	0.215777
										0.00248537	0.200431
									AnzahlArtenAlle
									7
									21
									15	AnzahlArtenRelAlle	DiversitätAlle
									22	0.00364015	0.636364
									22	0.00450161	0.381818
									17	0.0025974	0.405405
									15	0.00308772	0.4
									30	0.00254306	0.431373
									23	0.00173984	0.404762
									44	0.00142694	0.384615
									30	0.00262789	0.361446
									34	0.00191507	0.319444
									20	0.00340347	0.289474
									47	0.00200776	0.315789
									33	0.00218116	0.34
									70	0.00120178	0.357143
									57	0.00264774	0.259669
									66	0.00179925	0.268293
									56	0.00319168	0.19774
									50	0.00236573	0.184466
									79	0.00282003	0.259843
									64	0.0022462	0.2249
									62	0.00203525	0.268817
									51	0.00300987	0.264214
									55	0.00241373	0.21843
									60	0.00240683	0.231343
									75	0.00199663	0.226667
									50	0.00206487	0.214844
									66	0.00226321	0.235294
									55	0.00270066	0.237342
									44	0.00181719	0.3125
									56	0.00223471	0.231579
									74	0.00184638	0.181518
									64	0.00149173	0.147157
									66	0.00189792	0.168675
									59	0.00250762	0.158458
									53	0.00215713	0.203175
									56	0.00213351	0.19242
									80	0.00182493	0.177177
									59	0.00160068	0.16879
									77	0.00173821	0.18123
									52	0.00254745	0.203046
									83	0.00176056	0.172012
									65	0.00246921	0.184211
									84	0.00162872	0.166667
									85	0.00248756	0.197619
									95	0.00191053	0.204403
									93	0.00245019	0.188764
									93	0.00238925	0.188053
									346	0.00257914	0.180608
										0.00255459	0.215777
										0.00248537	0.200431
									AnzahlArtenAlle
									7
									21
									15	AnzahlArtenRelAlle	DiversitätAlle
									22	0.00364015	0.636364
									22	0.00450161	0.381818
									17	0.0025974	0.405405
									15	0.00308772	0.4
									30	0.00254306	0.431373
									23	0.00173984	0.404762
									44	0.00142694	0.384615
									30	0.00262789	0.361446
									34	0.00191507	0.319444
									20	0.00340347	0.289474
									47	0.00200776	0.315789
									33	0.00218116	0.34
									70	0.00120178	0.357143
									57	0.00264774	0.259669
									66	0.00179925	0.268293
									56	0.00319168	0.19774
									50	0.00236573	0.184466
									79	0.00282003	0.259843
									64	0.0022462	0.2249
									62	0.00203525	0.268817
									51	0.00300987	0.264214
									55	0.00241373	0.21843
									60	0.00240683	0.231343
									75	0.00199663	0.226667
									50	0.00206487	0.214844
									66	0.00226321	0.235294
									55	0.00270066	0.237342
									44	0.00181719	0.3125
									56	0.00223471	0.231579
									74	0.00184638	0.181518
									64	0.00149173	0.147157
									66	0.00189792	0.168675
									59	0.00250762	0.158458
									53	0.00215713	0.203175
									56	0.00213351	0.19242
									80	0.00182493	0.177177
									59	0.00160068	0.16879
									77	0.00173821	0.18123
									52	0.00254745	0.203046
									83	0.00176056	0.172012
									65	0.00246921	0.184211
									84	0.00162872	0.166667
									85	0.00248756	0.197619
									95	0.00191053	0.204403
									93	0.00245019	0.188764
									93	0.00238925	0.188053
									346	0.00257914	0.180608
										0.00255459	0.215777
										0.00248537	0.200431
									AnzahlArtenAlle
									7
									21
									15	AnzahlArtenRelAlle	DiversitätAlle
									22	0.00364015	0.636364
									22	0.00450161	0.381818
									17	0.0025974	0.405405
									15	0.00308772	0.4
									30	0.00254306	0.431373
									23	0.00173984	0.404762
									44	0.00142694	0.384615
									30	0.00262789	0.361446
									34	0.00191507	0.319444
									20	0.00340347	0.289474
									47	0.00200776	0.315789
									33	0.00218116	0.34
									70	0.00120178	0.357143
									57	0.00264774	0.259669
									66	0.00179925	0.268293
									56	0.00319168	0.19774
									50	0.00236573	0.184466
									79	0.00282003	0.259843
									64	0.0022462	0.2249
									62	0.00203525	0.268817
									51	0.00300987	0.264214
									55	0.00241373	0.21843
									60	0.00240683	0.231343
									75	0.00199663	0.226667
									50	0.00206487	0.214844
									66	0.00226321	0.235294
									55	0.00270066	0.237342
									44	0.00181719	0.3125
									56	0.00223471	0.231579
									74	0.00184638	0.181518
									64	0.00149173	0.147157
									66	0.00189792	0.168675
									59	0.00250762	0.158458
									53	0.00215713	0.203175
									56	0.00213351	0.19242
									80	0.00182493	0.177177
									59	0.00160068	0.16879
									77	0.00173821	0.18123
									52	0.00254745	0.203046
									83	0.00176056	0.172012
									65	0.00246921	0.184211
									84	0.00162872	0.166667
									85	0.00248756	0.197619
									95	0.00191053	0.204403
									93	0.00245019	0.188764
									93	0.00238925	0.188053
									346	0.00257914	0.180608
										0.00255459	0.215777
										0.00248537	0.200431
									AnzahlArtenAlle
									7
									21
									15	AnzahlArtenRelAlle	DiversitätAlle
									22	0.00364015	0.636364
									22	0.00450161	0.381818
									17	0.0025974	0.405405
									15	0.00308772	0.4
									30	0.00254306	0.431373
									23	0.00173984	0.404762
									44	0.00142694	0.384615
									30	0.00262789	0.361446
									34	0.00191507	0.319444
									20	0.00340347	0.289474
									47	0.00200776	0.315789
									33	0.00218116	0.34
									70	0.00120178	0.357143
									57	0.00264774	0.259669
									66	0.00179925	0.268293
									56	0.00319168	0.19774
									50	0.00236573	0.184466
									79	0.00282003	0.259843
									64	0.0022462	0.2249
									62	0.00203525	0.268817
									51	0.00300987	0.264214
									55	0.00241373	0.21843
									60	0.00240683	0.231343
									75	0.00199663	0.226667
									50	0.00206487	0.214844
									66	0.00226321	0.235294
									55	0.00270066	0.237342
									44	0.00181719	0.3125
									56	0.00223471	0.231579
									74	0.00184638	0.181518
									64	0.00149173	0.147157
									66	0.00189792	0.168675
									59	0.00250762	0.158458
									53	0.00215713	0.203175
									56	0.00213351	0.19242
									80	0.00182493	0.177177
									59	0.00160068	0.16879
									77	0.00173821	0.18123
									52	0.00254745	0.203046
									83	0.00176056	0.172012
									65	0.00246921	0.184211
									84	0.00162872	0.166667
									85	0.00248756	0.197619
									95	0.00191053	0.204403
									93	0.00245019	0.188764
									93	0.00238925	0.188053
									346	0.00257914	0.180608
										0.00255459	0.215777
										0.00248537	0.200431
									AnzahlArtenAlle
									7
									21
									15	AnzahlArtenRelAlle	DiversitätAlle
									22	0.00364015	0.636364
									22	0.00450161	0.381818
									17	0.0025974	0.405405
									15	0.00308772	0.4
									30	0.00254306	0.431373
									23	0.00173984	0.404762
									44	0.00142694	0.384615
									30	0.00262789	0.361446
									34	0.00191507	0.319444
									20	0.00340347	0.289474
									47	0.00200776	0.315789
									33	0.00218116	0.34
									70	0.00120178	0.357143
									57	0.00264774	0.259669
									66	0.00179925	0.268293
									56	0.00319168	0.19774
									50	0.00236573	0.184466
									79	0.00282003	0.259843
									64	0.0022462	0.2249
									62	0.00203525	0.268817
									51	0.00300987	0.264214
									55	0.00241373	0.21843
									60	0.00240683	0.231343
									75	0.00199663	0.226667
									50	0.00206487	0.214844
									66	0.00226321	0.235294
									55	0.00270066	0.237342
									44	0.00181719	0.3125
									56	0.00223471	0.231579
									74	0.00184638	0.181518
									64	0.00149173	0.147157
									66	0.00189792	0.168675
									59	0.00250762	0.158458
									53	0.00215713	0.203175
									56	0.00213351	0.19242
									80	0.00182493	0.177177
									59	0.00160068	0.16879
									77	0.00173821	0.18123
									52	0.00254745	0.203046
									83	0.00176056	0.172012
									65	0.00246921	0.184211
									84	0.00162872	0.166667
									85	0.00248756	0.197619
									95	0.00191053	0.204403
									93	0.00245019	0.188764
									93	0.00238925	0.188053
									346	0.00257914	0.180608
										0.00255459	0.215777
										0.00248537	0.200431
									AnzahlArtenAlle
									7
									21
									15	AnzahlArtenRelAlle	DiversitätAlle
									22	0.00364015	0.636364
									22	0.00450161	0.381818
									17	0.0025974	0.405405
									15	0.00308772	0.4
									30	0.00254306	0.431373
									23	0.00173984	0.404762
									44	0.00142694	0.384615
									30	0.00262789	0.361446
									34	0.00191507	0.319444
									20	0.00340347	0.289474
									47	0.00200776	0.315789
									33	0.00218116	0.34
									70	0.00120178	0.357143
									57	0.00264774	0.259669
									66	0.00179925	0.268293
									56	0.00319168	0.19774
									50	0.00236573	0.184466
									79	0.00282003	0.259843
									64	0.0022462	0.2249
									62	0.00203525	0.268817
									51	0.00300987	0.264214
									55	0.00241373	0.21843
									60	0.00240683	0.231343
									75	0.00199663	0.226667
									50	0.00206487	0.214844
									66	0.00226321	0.235294
									55	0.00270066	0.237342
									44	0.00181719	0.3125
									56	0.00223471	0.231579
									74	0.00184638	0.181518
									64	0.00149173	0.147157
									66	0.00189792	0.168675
									59	0.00250762	0.158458
									53	0.00215713	0.203175
									56	0.00213351	0.19242
									80	0.00182493	0.177177
									59	0.00160068	0.16879
									77	0.00173821	0.18123
									52	0.00254745	0.203046
									83	0.00176056	0.172012
									65	0.00246921	0.184211
									84	0.00162872	0.166667
									85	0.00248756	0.197619
									95	0.00191053	0.204403
									93	0.00245019	0.188764
									93	0.00238925	0.188053
									346	0.00257914	0.180608
										0.00255459	0.215777
										0.00248537	0.200431
									AnzahlArtenAlle
									7
									21
									15	AnzahlArtenRelAlle	DiversitätAlle
									22	0.00364015	0.636364
									22	0.00450161	0.381818
									17	0.0025974	0.405405
									15	0.00308772	0.4
									30	0.00254306	0.431373
									23	0.00173984	0.404762
									44	0.00142694	0.384615
									30	0.00262789	0.361446
									34	0.00191507	0.319444
									20	0.00340347	0.289474
									47	0.00200776	0.315789
									33	0.00218116	0.34
									70	0.00120178	0.357143
									57	0.00264774	0.259669
									66	0.00179925	0.268293
									56	0.00319168	0.19774
									50	0.00236573	0.184466
									79	0.00282003	0.259843
									64	0.0022462	0.2249
									62	0.00203525	0.268817
									51	0.00300987	0.264214
									55	0.00241373	0.21843
									60	0.00240683	0.231343
									75	0.00199663	0.226667
									50	0.00206487	0.214844
									66	0.00226321	0.235294
									55	0.00270066	0.237342
									44	0.00181719	0.3125
									56	0.00223471	0.231579
									74	0.00184638	0.181518
									64	0.00149173	0.147157
									66	0.00189792	0.168675
									59	0.00250762	0.158458
									53	0.00215713	0.203175
									56	0.00213351	0.19242
									80	0.00182493	0.177177
									59	0.00160068	0.16879
									77	0.00173821	0.18123
									52	0.00254745	0.203046
									83	0.00176056	0.172012
									65	0.00246921	0.184211
									84	0.00162872	0.166667
									85	0.00248756	0.197619
									95	0.00191053	0.204403
									93	0.00245019	0.188764
									93	0.00238925	0.188053
									346	0.00257914	0.180608
										0.00255459	0.215777
										0.00248537	0.200431
									AnzahlArtenAlle
									7
									21
									15	AnzahlArtenRelAlle	DiversitätAlle
									22	0.00364015	0.636364
									22	0.00450161	0.381818
									17	0.0025974	0.405405
									15	0.00308772	0.4
									30	0.00254306	0.431373
									23	0.00173984	0.404762
									44	0.00142694	0.384615
									30	0.00262789	0.361446
									34	0.00191507	0.319444
									20	0.00340347	0.289474
									47	0.00200776	0.315789
									33	0.00218116	0.34
									70	0.00120178	0.357143
									57	0.00264774	0.259669
									66	0.00179925	0.268293
									56	0.00319168	0.19774
									50	0.00236573	0.184466
									79	0.00282003	0.259843
									64	0.0022462	0.2249
									62	0.00203525	0.268817
									51	0.00300987	0.264214
									55	0.00241373	0.21843
									60	0.00240683	0.231343
									75	0.00199663	0.226667
									50	0.00206487	0.214844
									66	0.00226321	0.235294
									55	0.00270066	0.237342
									44	0.00181719	0.3125
									56	0.00223471	0.231579
									74	0.00184638	0.181518
									64	0.00149173	0.147157
									66	0.00189792	0.168675
									59	0.00250762	0.158458
									53	0.00215713	0.203175
									56	0.00213351	0.19242
									80	0.00182493	0.177177
									59	0.00160068	0.16879
									77	0.00173821	0.18123
									52	0.00254745	0.203046
									83	0.00176056	0.172012
									65	0.00246921	0.184211
									84	0.00162872	0.166667
									85	0.00248756	0.197619
									95	0.00191053	0.204403
									93	0.00245019	0.188764
									93	0.00238925	0.188053
									346	0.00257914	0.180608
										0.00255459	0.215777
										0.00248537	0.200431
									AnzahlArtenAlle
									7
									21
									15	AnzahlArtenRelAlle	DiversitätAlle
									22	0.00364015	0.636364
									22	0.00450161	0.381818
									17	0.0025974	0.405405
									15	0.00308772	0.4
									30	0.00254306	0.431373
									23	0.00173984	0.404762
									44	0.00142694	0.384615
									30	0.00262789	0.361446
									34	0.00191507	0.319444
									20	0.00340347	0.289474
									47	0.00200776	0.315789
									33	0.00218116	0.34
									70	0.00120178	0.357143
									57	0.00264774	0.259669
									66	0.00179925	0.268293
									56	0.00319168	0.19774
									50	0.00236573	0.184466
									79	0.00282003	0.259843
									64	0.0022462	0.2249
									62	0.00203525	0.268817
									51	0.00300987	0.264214
									55	0.00241373	0.21843
									60	0.00240683	0.231343
									75	0.00199663	0.226667
									50	0.00206487	0.214844
									66	0.00226321	0.235294
									55	0.00270066	0.237342
									44	0.00181719	0.3125
									56	0.00223471	0.231579
									74	0.00184638	0.181518
									64	0.00149173	0.147157
									66	0.00189792	0.168675
									59	0.00250762	0.158458
									53	0.00215713	0.203175
									56	0.00213351	0.19242
									80	0.00182493	0.177177
									59	0.00160068	0.16879
									77	0.00173821	0.18123
									52	0.00254745	0.203046
									83	0.00176056	0.172012
									65	0.00246921	0.184211
									84	0.00162872	0.166667
									85	0.00248756	0.197619
									95	0.00191053	0.204403
									93	0.00245019	0.188764
									93	0.00238925	0.188053
									346	0.00257914	0.180608
										0.00255459	0.215777
										0.00248537	0.200431
									AnzahlArtenAlle
									7
									21
									15	AnzahlArtenRelAlle	DiversitätAlle
									22	0.00364015	0.636364
									22	0.00450161	0.381818
									17	0.0025974	0.405405
									15	0.00308772	0.4
									30	0.00254306	0.431373
									23	0.00173984	0.404762
									44	0.00142694	0.384615
									30	0.00262789	0.361446
									34	0.00191507	0.319444
									20	0.00340347	0.289474
									47	0.00200776	0.315789
									33	0.00218116	0.34
									70	0.00120178	0.357143
									57	0.00264774	0.259669
									66	0.00179925	0.268293
									56	0.00319168	0.19774
									50	0.00236573	0.184466
									79	0.00282003	0.259843
									64	0.0022462	0.2249
									62	0.00203525	0.268817
									51	0.00300987	0.264214
									55	0.00241373	0.21843
									60	0.00240683	0.231343
									75	0.00199663	0.226667
									50	0.00206487	0.214844
									66	0.00226321	0.235294
									55	0.00270066	0.237342
									44	0.00181719	0.3125
									56	0.00223471	0.231579
									74	0.00184638	0.181518
									64	0.00149173	0.147157
									66	0.00189792	0.168675
									59	0.00250762	0.158458
									53	0.00215713	0.203175
									56	0.00213351	0.19242
									80	0.00182493	0.177177
									59	0.00160068	0.16879
									77	0.00173821	0.18123
									52	0.00254745	0.203046
									83	0.00176056	0.172012
									65	0.00246921	0.184211
									84	0.00162872	0.166667
									85	0.00248756	0.197619
									95	0.00191053	0.204403
									93	0.00245019	0.188764
									93	0.00238925	0.188053
									346	0.00257914	0.180608
										0.00255459	0.215777
										0.00248537	0.200431
									AnzahlArtenAlle
									7
									21
									15	AnzahlArtenRelAlle	DiversitätAlle
									22	0.00364015	0.636364
									22	0.00450161	0.381818
									17	0.0025974	0.405405
									15	0.00308772	0.4
									30	0.00254306	0.431373
									23	0.00173984	0.404762
									44	0.00142694	0.384615
									30	0.00262789	0.361446
									34	0.00191507	0.319444
									20	0.00340347	0.289474
									47	0.00200776	0.315789
									33	0.00218116	0.34
									70	0.00120178	0.357143
									57	0.00264774	0.259669
									66	0.00179925	0.268293
									56	0.00319168	0.19774
									50	0.00236573	0.184466
									79	0.00282003	0.259843
									64	0.0022462	0.2249
									62	0.00203525	0.268817
									51	0.00300987	0.264214
									55	0.00241373	0.21843
									60	0.00240683	0.231343
									75	0.00199663	0.226667
									50	0.00206487	0.214844
									66	0.00226321	0.235294
									55	0.00270066	0.237342
									44	0.00181719	0.3125
									56	0.00223471	0.231579
									74	0.00184638	0.181518
									64	0.00149173	0.147157
									66	0.00189792	0.168675
									59	0.00250762	0.158458
									53	0.00215713	0.203175
									56	0.00213351	0.19242
									80	0.00182493	0.177177
									59	0.00160068	0.16879
									77	0.00173821	0.18123
									52	0.00254745	0.203046
									83	0.00176056	0.172012
									65	0.00246921	0.184211
									84	0.00162872	0.166667
									85	0.00248756	0.197619
									95	0.00191053	0.204403
									93	0.00245019	0.188764
									93	0.00238925	0.188053
									346	0.00257914	0.180608
										0.00255459	0.215777
										0.00248537	0.200431
									AnzahlArtenAlle
									7
									21
									15	AnzahlArtenRelAlle	DiversitätAlle
									22	0.00364015	0.636364
									22	0.00450161	0.381818
									17	0.0025974	0.405405
									15	0.00308772	0.4
									30	0.00254306	0.431373
									23	0.00173984	0.404762
									44	0.00142694	0.384615
									30	0.00262789	0.361446
									34	0.00191507	0.319444
									20	0.00340347	0.289474
									47	0.00200776	0.315789
									33	0.00218116	0.34
									70	0.00120178	0.357143
									57	0.00264774	0.259669
									66	0.00179925	0.268293
									56	0.00319168	0.19774
									50	0.00236573	0.184466
									79	0.00282003	0.259843
									64	0.0022462	0.2249
									62	0.00203525	0.268817
									51	0.00300987	0.264214
									55	0.00241373	0.21843
									60	0.00240683	0.231343
									75	0.00199663	0.226667
									50	0.00206487	0.214844
									66	0.00226321	0.235294
									55	0.00270066	0.237342
									44	0.00181719	0.3125
									56	0.00223471	0.231579
									74	0.00184638	0.181518
									64	0.00149173	0.147157
									66	0.00189792	0.168675
									59	0.00250762	0.158458
									53	0.00215713	0.203175
									56	0.00213351	0.19242
									80	0.00182493	0.177177
									59	0.00160068	0.16879
									77	0.00173821	0.18123
									52	0.00254745	0.203046
									83	0.00176056	0.172012
									65	0.00246921	0.184211
									84	0.00162872	0.166667
									85	0.00248756	0.197619
									95	0.00191053	0.204403
									93	0.00245019	0.188764
									93	0.00238925	0.188053
									346	0.00257914	0.180608
										0.00255459	0.215777
										0.00248537	0.200431
									AnzahlArtenAlle
									7
									21
									15	AnzahlArtenRelAlle	DiversitätAlle
									22	0.00364015	0.636364
									22	0.00450161	0.381818
									17	0.0025974	0.405405
									15	0.00308772	0.4
									30	0.00254306	0.431373
									23	0.00173984	0.404762
									44	0.00142694	0.384615
									30	0.00262789	0.361446
									34	0.00191507	0.319444
									20	0.00340347	0.289474
									47	0.00200776	0.315789
									33	0.00218116	0.34
									70	0.00120178	0.357143
									57	0.00264774	0.259669
									66	0.00179925	0.268293
									56	0.00319168	0.19774
									50	0.00236573	0.184466
									79	0.00282003	0.259843
									64	0.0022462	0.2249
									62	0.00203525	0.268817
									51	0.00300987	0.264214
									55	0.00241373	0.21843
									60	0.00240683	0.231343
									75	0.00199663	0.226667
									50	0.00206487	0.214844
									66	0.00226321	0.235294
									55	0.00270066	0.237342
									44	0.00181719	0.3125
									56	0.00223471	0.231579
									74	0.00184638	0.181518
									64	0.00149173	0.147157
									66	0.00189792	0.168675
									59	0.00250762	0.158458
									53	0.00215713	0.203175
									56	0.00213351	0.19242
									80	0.00182493	0.177177
									59	0.00160068	0.16879
									77	0.00173821	0.18123
									52	0.00254745	0.203046
									83	0.00176056	0.172012
									65	0.00246921	0.184211
									84	0.00162872	0.166667
									85	0.00248756	0.197619
									95	0.00191053	0.204403
									93	0.00245019	0.188764
									93	0.00238925	0.188053
									346	0.00257914	0.180608
										0.00255459	0.215777
										0.00248537	0.200431
									AnzahlArtenAlle
									7
									21
									15	AnzahlArtenRelAlle	DiversitätAlle
									22	0.00364015	0.636364
									22	0.00450161	0.381818
									17	0.0025974	0.405405
									15	0.00308772	0.4
									30	0.00254306	0.431373
									23	0.00173984	0.404762
									44	0.00142694	0.384615
									30	0.00262789	0.361446
									34	0.00191507	0.319444
									20	0.00340347	0.289474
									47	0.00200776	0.315789
									33	0.00218116	0.34
									70	0.00120178	0.357143
									57	0.00264774	0.259669
									66	0.00179925	0.268293
									56	0.00319168	0.19774
									50	0.00236573	0.184466
									79	0.00282003	0.259843
									64	0.0022462	0.2249
									62	0.00203525	0.268817
									51	0.00300987	0.264214
									55	0.00241373	0.21843
									60	0.00240683	0.231343
									75	0.00199663	0.226667
									50	0.00206487	0.214844
									66	0.00226321	0.235294
									55	0.00270066	0.237342
									44	0.00181719	0.3125
									56	0.00223471	0.231579
									74	0.00184638	0.181518
									64	0.00149173	0.147157
									66	0.00189792	0.168675
									59	0.00250762	0.158458
									53	0.00215713	0.203175
									56	0.00213351	0.19242
									80	0.00182493	0.177177
									59	0.00160068	0.16879
									77	0.00173821	0.18123
									52	0.00254745	0.203046
									83	0.00176056	0.172012
									65	0.00246921	0.184211
									84	0.00162872	0.166667
									85	0.00248756	0.197619
									95	0.00191053	0.204403
									93	0.00245019	0.188764
									93	0.00238925	0.188053
									346	0.00257914	0.180608
										0.00255459	0.215777
										0.00248537	0.200431
									AnzahlArtenAlle
									7
									21
									15	AnzahlArtenRelAlle	DiversitätAlle
									22	0.00364015	0.636364
									22	0.00450161	0.381818
									17	0.0025974	0.405405
									15	0.00308772	0.4
									30	0.00254306	0.431373
									23	0.00173984	0.404762
									44	0.00142694	0.384615
									30	0.00262789	0.361446
									34	0.00191507	0.319444
									20	0.00340347	0.289474
									47	0.00200776	0.315789
									33	0.00218116	0.34
									70	0.00120178	0.357143
									57	0.00264774	0.259669
									66	0.00179925	0.268293
									56	0.00319168	0.19774
									50	0.00236573	0.184466
									79	0.00282003	0.259843
									64	0.0022462	0.2249
									62	0.00203525	0.268817
									51	0.00300987	0.264214
									55	0.00241373	0.21843
									60	0.00240683	0.231343
									75	0.00199663	0.226667
									50	0.00206487	0.214844
									66	0.00226321	0.235294
									55	0.00270066	0.237342
									44	0.00181719	0.3125
									56	0.00223471	0.231579
									74	0.00184638	0.181518
									64	0.00149173	0.147157
									66	0.00189792	0.168675
									59	0.00250762	0.158458
									53	0.00215713	0.203175
									56	0.00213351	0.19242
									80	0.00182493	0.177177
									59	0.00160068	0.16879
									77	0.00173821	0.18123
									52	0.00254745	0.203046
									83	0.00176056	0.172012
									65	0.00246921	0.184211
									84	0.00162872	0.166667
									85	0.00248756	0.197619
									95	0.00191053	0.204403
									93	0.00245019	0.188764
									93	0.00238925	0.188053
									346	0.00257914	0.180608
										0.00255459	0.215777
										0.00248537	0.200431
									AnzahlArtenAlle
									7
									21
									15	AnzahlArtenRelAlle	DiversitätAlle
									22	0.00364015	0.636364
									22	0.00450161	0.381818
									17	0.0025974	0.405405
									15	0.00308772	0.4
									30	0.00254306	0.431373
									23	0.00173984	0.404762
									44	0.00142694	0.384615
									30	0.00262789	0.361446
									34	0.00191507	0.319444
									20	0.00340347	0.289474
									47	0.00200776	0.315789
									33	0.00218116	0.34
									70	0.00120178	0.357143
									57	0.00264774	0.259669
									66	0.00179925	0.268293
									56	0.00319168	0.19774
									50	0.00236573	0.184466
									79	0.00282003	0.259843
									64	0.0022462	0.2249
									62	0.00203525	0.268817
									51	0.00300987	0.264214
									55	0.00241373	0.21843
									60	0.00240683	0.231343
									75	0.00199663	0.226667
									50	0.00206487	0.214844
									66	0.00226321	0.235294
									55	0.00270066	0.237342
									44	0.00181719	0.3125
									56	0.00223471	0.231579
									74	0.00184638	0.181518
									64	0.00149173	0.147157
									66	0.00189792	0.168675
									59	0.00250762	0.158458
									53	0.00215713	0.203175
									56	0.00213351	0.19242
									80	0.00182493	0.177177
									59	0.00160068	0.16879
									77	0.00173821	0.18123
									52	0.00254745	0.203046
									83	0.00176056	0.172012
									65	0.00246921	0.184211
									84	0.00162872	0.166667
									85	0.00248756	0.197619
									95	0.00191053	0.204403
									93	0.00245019	0.188764
									93	0.00238925	0.188053
									346	0.00257914	0.180608
										0.00255459	0.215777
										0.00248537	0.200431
									AnzahlArtenAlle
									7
									21
									15	AnzahlArtenRelAlle	DiversitätAlle
									22	0.00364015	0.636364
									22	0.00450161	0.381818
									17	0.0025974	0.405405
									15	0.00308772	0.4
									30	0.00254306	0.431373
									23	0.00173984	0.404762
									44	0.00142694	0.384615
									30	0.00262789	0.361446
									34	0.00191507	0.319444
									20	0.00340347	0.289474
									47	0.00200776	0.315789
									33	0.00218116	0.34
									70	0.00120178	0.357143
									57	0.00264774	0.259669
									66	0.00179925	0.268293
									56	0.00319168	0.19774
									50	0.00236573	0.184466
									79	0.00282003	0.259843
									64	0.0022462	0.2249
									62	0.00203525	0.268817
									51	0.00300987	0.264214
									55	0.00241373	0.21843
									60	0.00240683	0.231343
									75	0.00199663	0.226667
									50	0.00206487	0.214844
									66	0.00226321	0.235294
									55	0.00270066	0.237342
									44	0.00181719	0.3125
									56	0.00223471	0.231579
									74	0.00184638	0.181518
									64	0.00149173	0.147157
									66	0.00189792	0.168675
									59	0.00250762	0.158458
									53	0.00215713	0.203175
									56	0.00213351	0.19242
									80	0.00182493	0.177177
									59	0.00160068	0.16879
									77	0.00173821	0.18123
									52	0.00254745	0.203046
									83	0.00176056	0.172012
									65	0.00246921	0.184211
									84	0.00162872	0.166667
									85	0.00248756	0.197619
									95	0.00191053	0.204403
									93	0.00245019	0.188764
									93	0.00238925	0.188053
									346	0.00257914	0.180608
										0.00255459	0.215777
										0.00248537	0.200431
									AnzahlArtenAlle
									7
									21
									15	AnzahlArtenRelAlle	DiversitätAlle
									22	0.00364015	0.636364
									22	0.00450161	0.381818
									17	0.0025974	0.405405
									15	0.00308772	0.4
									30	0.00254306	0.431373
									23	0.00173984	0.404762
									44	0.00142694	0.384615
									30	0.00262789	0.361446
									34	0.00191507	0.319444
									20	0.00340347	0.289474
									47	0.00200776	0.315789
									33	0.00218116	0.34
									70	0.00120178	0.357143
									57	0.00264774	0.259669
									66	0.00179925	0.268293
									56	0.00319168	0.19774
									50	0.00236573	0.184466
									79	0.00282003	0.259843
									64	0.0022462	0.2249
									62	0.00203525	0.268817
									51	0.00300987	0.264214
									55	0.00241373	0.21843
									60	0.00240683	0.231343
									75	0.00199663	0.226667
									50	0.00206487	0.214844
									66	0.00226321	0.235294
									55	0.00270066	0.237342
									44	0.00181719	0.3125
									56	0.00223471	0.231579
									74	0.00184638	0.181518
									64	0.00149173	0.147157
									66	0.00189792	0.168675
									59	0.00250762	0.158458
									53	0.00215713	0.203175
									56	0.00213351	0.19242
									80	0.00182493	0.177177
									59	0.00160068	0.16879
									77	0.00173821	0.18123
									52	0.00254745	0.203046
									83	0.00176056	0.172012
									65	0.00246921	0.184211
									84	0.00162872	0.166667
									85	0.00248756	0.197619
									95	0.00191053	0.204403
									93	0.00245019	0.188764
									93	0.00238925	0.188053
									346	0.00257914	0.180608
										0.00255459	0.215777
										0.00248537	0.200431
									AnzahlArtenAlle
									7
									21
									15	AnzahlArtenRelAlle	DiversitätAlle
									22	0.00364015	0.636364
									22	0.00450161	0.381818
									17	0.0025974	0.405405
									15	0.00308772	0.4
									30	0.00254306	0.431373
									23	0.00173984	0.404762
									44	0.00142694	0.384615
									30	0.00262789	0.361446
									34	0.00191507	0.319444
									20	0.00340347	0.289474
									47	0.00200776	0.315789
									33	0.00218116	0.34
									70	0.00120178	0.357143
									57	0.00264774	0.259669
									66	0.00179925	0.268293
									56	0.00319168	0.19774
									50	0.00236573	0.184466
									79	0.00282003	0.259843
									64	0.0022462	0.2249
									62	0.00203525	0.268817
									51	0.00300987	0.264214
									55	0.00241373	0.21843
									60	0.00240683	0.231343
									75	0.00199663	0.226667
									50	0.00206487	0.214844
									66	0.00226321	0.235294
									55	0.00270066	0.237342
									44	0.00181719	0.3125
									56	0.00223471	0.231579
									74	0.00184638	0.181518
									64	0.00149173	0.147157
									66	0.00189792	0.168675
									59	0.00250762	0.158458
									53	0.00215713	0.203175
									56	0.00213351	0.19242
									80	0.00182493	0.177177
									59	0.00160068	0.16879
									77	0.00173821	0.18123
									52	0.00254745	0.203046
									83	0.00176056	0.172012
									65	0.00246921	0.184211
									84	0.00162872	0.166667
									85	0.00248756	0.197619
									95	0.00191053	0.204403
									93	0.00245019	0.188764
									93	0.00238925	0.188053
									346	0.00257914	0.180608
										0.00255459	0.215777
										0.00248537	0.200431
									AnzahlArtenAlle
									7
									21
									15	AnzahlArtenRelAlle	DiversitätAlle
									22	0.00364015	0.636364
									22	0.00450161	0.381818
									17	0.0025974	0.405405
									15	0.00308772	0.4
									30	0.00254306	0.431373
									23	0.00173984	0.404762
									44	0.00142694	0.384615
									30	0.00262789	0.361446
									34	0.00191507	0.319444
									20	0.00340347	0.289474
									47	0.00200776	0.315789
									33	0.00218116	0.34
									70	0.00120178	0.357143
									57	0.00264774	0.259669
									66	0.00179925	0.268293
									56	0.00319168	0.19774
									50	0.00236573	0.184466
									79	0.00282003	0.259843
									64	0.0022462	0.2249
									62	0.00203525	0.268817
									51	0.00300987	0.264214
									55	0.00241373	0.21843
									60	0.00240683	0.231343
									75	0.00199663	0.226667
									50	0.00206487	0.214844
									66	0.00226321	0.235294
									55	0.00270066	0.237342
									44	0.00181719	0.3125
									56	0.00223471	0.231579
									74	0.00184638	0.181518
									64	0.00149173	0.147157
									66	0.00189792	0.168675
									59	0.00250762	0.158458
									53	0.00215713	0.203175
									56	0.00213351	0.19242
									80	0.00182493	0.177177
									59	0.00160068	0.16879
									77	0.00173821	0.18123
									52	0.00254745	0.203046
									83	0.00176056	0.172012
									65	0.00246921	0.184211
									84	0.00162872	0.166667
									85	0.00248756	0.197619
									95	0.00191053	0.204403
									93	0.00245019	0.188764
									93	0.00238925	0.188053
									346	0.00257914	0.180608
										0.00255459	0.215777
										0.00248537	0.200431
									AnzahlArtenAlle
									7
									21
									15	AnzahlArtenRelAlle	DiversitätAlle
									22	0.00364015	0.636364
									22	0.00450161	0.381818
									17	0.0025974	0.405405
									15	0.00308772	0.4
									30	0.00254306	0.431373
									23	0.00173984	0.404762
									44	0.00142694	0.384615
									30	0.00262789	0.361446
									34	0.00191507	0.319444
									20	0.00340347	0.289474
									47	0.00200776	0.315789
									33	0.00218116	0.34
									70	0.00120178	0.357143
									57	0.00264774	0.259669
									66	0.00179925	0.268293
									56	0.00319168	0.19774
									50	0.00236573	0.184466
									79	0.00282003	0.259843
									64	0.0022462	0.2249
									62	0.00203525	0.268817
									51	0.00300987	0.264214
									55	0.00241373	0.21843
									60	0.00240683	0.231343
									75	0.00199663	0.226667
									50	0.00206487	0.214844
									66	0.00226321	0.235294
									55	0.00270066	0.237342
									44	0.00181719	0.3125
									56	0.00223471	0.231579
									74	0.00184638	0.181518
									64	0.00149173	0.147157
									66	0.00189792	0.168675
									59	0.00250762	0.158458
									53	0.00215713	0.203175
									56	0.00213351	0.19242
									80	0.00182493	0.177177
									59	0.00160068	0.16879
									77	0.00173821	0.18123
									52	0.00254745	0.203046
									83	0.00176056	0.172012
									65	0.00246921	0.184211
									84	0.00162872	0.166667
									85	0.00248756	0.197619
									95	0.00191053	0.204403
									93	0.00245019	0.188764
									93	0.00238925	0.188053
									346	0.00257914	0.180608
										0.00255459	0.215777
										0.00248537	0.200431
									AnzahlArtenAlle
									7
									21
									15	AnzahlArtenRelAlle	DiversitätAlle
									22	0.00364015	0.636364
									22	0.00450161	0.381818
									17	0.0025974	0.405405
									15	0.00308772	0.4
									30	0.00254306	0.431373
									23	0.00173984	0.404762
									44	0.00142694	0.384615
									30	0.00262789	0.361446
									34	0.00191507	0.319444
									20	0.00340347	0.289474
									47	0.00200776	0.315789
									33	0.00218116	0.34
									70	0.00120178	0.357143
									57	0.00264774	0.259669
									66	0.00179925	0.268293
									56	0.00319168	0.19774
									50	0.00236573	0.184466
									79	0.00282003	0.259843
									64	0.0022462	0.2249
									62	0.00203525	0.268817
									51	0.00300987	0.264214
									55	0.00241373	0.21843
									60	0.00240683	0.231343
									75	0.00199663	0.226667
									50	0.00206487	0.214844
									66	0.00226321	0.235294
									55	0.00270066	0.237342
									44	0.00181719	0.3125
									56	0.00223471	0.231579
									74	0.00184638	0.181518
									64	0.00149173	0.147157
									66	0.00189792	0.168675
									59	0.00250762	0.158458
									53	0.00215713	0.203175
									56	0.00213351	0.19242
									80	0.00182493	0.177177
									59	0.00160068	0.16879
									77	0.00173821	0.18123
									52	0.00254745	0.203046
									83	0.00176056	0.172012
									65	0.00246921	0.184211
									84	0.00162872	0.166667
									85	0.00248756	0.197619
									95	0.00191053	0.204403
									93	0.00245019	0.188764
									93	0.00238925	0.188053
									346	0.00257914	0.180608
										0.00255459	0.215777
										0.00248537	0.200431
									AnzahlArtenAlle
									7
									21
									15	AnzahlArtenRelAlle	DiversitätAlle
									22	0.00364015	0.636364
									22	0.00450161	0.381818
									17	0.0025974	0.405405
									15	0.00308772	0.4
									30	0.00254306	0.431373
									23	0.00173984	0.404762
									44	0.00142694	0.384615
									30	0.00262789	0.361446
									34	0.00191507	0.319444
									20	0.00340347	0.289474
									47	0.00200776	0.315789
									33	0.00218116	0.34
									70	0.00120178	0.357143
									57	0.00264774	0.259669
									66	0.00179925	0.268293
									56	0.00319168	0.19774
									50	0.00236573	0.184466
									79	0.00282003	0.259843
									64	0.0022462	0.2249
									62	0.00203525	0.268817
									51	0.00300987	0.264214
									55	0.00241373	0.21843
									60	0.00240683	0.231343
									75	0.00199663	0.226667
									50	0.00206487	0.214844
									66	0.00226321	0.235294
									55	0.00270066	0.237342
									44	0.00181719	0.3125
									56	0.00223471	0.231579
									74	0.00184638	0.181518
									64	0.00149173	0.147157
									66	0.00189792	0.168675
									59	0.00250762	0.158458
									53	0.00215713	0.203175
									56	0.00213351	0.19242
									80	0.00182493	0.177177
									59	0.00160068	0.16879
									77	0.00173821	0.18123
									52	0.00254745	0.203046
									83	0.00176056	0.172012
									65	0.00246921	0.184211
									84	0.00162872	0.166667
									85	0.00248756	0.197619
									95	0.00191053	0.204403
									93	0.00245019	0.188764
									93	0.00238925	0.188053
									346	0.00257914	0.180608
										0.00255459	0.215777
										0.00248537	0.200431
									AnzahlArtenAlle
									7
									21
									15	AnzahlArtenRelAlle	DiversitätAlle
									22	0.00364015	0.636364
									22	0.00450161	0.381818
									17	0.0025974	0.405405
									15	0.00308772	0.4
									30	0.00254306	0.431373
									23	0.00173984	0.404762
									44	0.00142694	0.384615
									30	0.00262789	0.361446
									34	0.00191507	0.319444
									20	0.00340347	0.289474
									47	0.00200776	0.315789
									33	0.00218116	0.34
									70	0.00120178	0.357143
									57	0.00264774	0.259669
									66	0.00179925	0.268293
									56	0.00319168	0.19774
									50	0.00236573	0.184466
									79	0.00282003	0.259843
									64	0.0022462	0.2249
									62	0.00203525	0.268817
									51	0.00300987	0.264214
									55	0.00241373	0.21843
									60	0.00240683	0.231343
									75	0.00199663	0.226667
									50	0.00206487	0.214844
									66	0.00226321	0.235294
									55	0.00270066	0.237342
									44	0.00181719	0.3125
									56	0.00223471	0.231579
									74	0.00184638	0.181518
									64	0.00149173	0.147157
									66	0.00189792	0.168675
									59	0.00250762	0.158458
									53	0.00215713	0.203175
									56	0.00213351	0.19242
									80	0.00182493	0.177177
									59	0.00160068	0.16879
									77	0.00173821	0.18123
									52	0.00254745	0.203046
									83	0.00176056	0.172012
									65	0.00246921	0.184211
									84	0.00162872	0.166667
									85	0.00248756	0.197619
									95	0.00191053	0.204403
									93	0.00245019	0.188764
									93	0.00238925	0.188053
									346	0.00257914	0.180608
										0.00255459	0.215777
										0.00248537	0.200431
									AnzahlArtenAlle
									7
									21
									15	AnzahlArtenRelAlle	DiversitätAlle
									22	0.00364015	0.636364
									22	0.00450161	0.381818
									17	0.0025974	0.405405
									15	0.00308772	0.4
									30	0.00254306	0.431373
									23	0.00173984	0.404762
									44	0.00142694	0.384615
									30	0.00262789	0.361446
									34	0.00191507	0.319444
									20	0.00340347	0.289474
									47	0.00200776	0.315789
									33	0.00218116	0.34
									70	0.00120178	0.357143
									57	0.00264774	0.259669
									66	0.00179925	0.268293
									56	0.00319168	0.19774
									50	0.00236573	0.184466
									79	0.00282003	0.259843
									64	0.0022462	0.2249
									62	0.00203525	0.268817
									51	0.00300987	0.264214
									55	0.00241373	0.21843
									60	0.00240683	0.231343
									75	0.00199663	0.226667
									50	0.00206487	0.214844
									66	0.00226321	0.235294
									55	0.00270066	0.237342
									44	0.00181719	0.3125
									56	0.00223471	0.231579
									74	0.00184638	0.181518
									64	0.00149173	0.147157
									66	0.00189792	0.168675
									59	0.00250762	0.158458
									53	0.00215713	0.203175
									56	0.00213351	0.19242
									80	0.00182493	0.177177
									59	0.00160068	0.16879
									77	0.00173821	0.18123
									52	0.00254745	0.203046
									83	0.00176056	0.172012
									65	0.00246921	0.184211
									84	0.00162872	0.166667
									85	0.00248756	0.197619
									95	0.00191053	0.204403
									93	0.00245019	0.188764
									93	0.00238925	0.188053
									346	0.00257914	0.180608
										0.00255459	0.215777
										0.00248537	0.200431
									AnzahlArtenAlle
									7
									21
									15	AnzahlArtenRelAlle	DiversitätAlle
									22	0.00364015	0.636364
									22	0.00450161	0.381818
									17	0.0025974	0.405405
									15	0.00308772	0.4
									30	0.00254306	0.431373
									23	0.00173984	0.404762
									44	0.00142694	0.384615
									30	0.00262789	0.361446
									34	0.00191507	0.319444
									20	0.00340347	0.289474
									47	0.00200776	0.315789
									33	0.00218116	0.34
									70	0.00120178	0.357143
									57	0.00264774	0.259669
									66	0.00179925	0.268293
									56	0.00319168	0.19774
									50	0.00236573	0.184466
									79	0.00282003	0.259843
									64	0.0022462	0.2249
									62	0.00203525	0.268817
									51	0.00300987	0.264214
									55	0.00241373	0.21843
									60	0.00240683	0.231343
									75	0.00199663	0.226667
									50	0.00206487	0.214844
									66	0.00226321	0.235294
									55	0.00270066	0.237342
									44	0.00181719	0.3125
									56	0.00223471	0.231579
									74	0.00184638	0.181518
									64	0.00149173	0.147157
									66	0.00189792	0.168675
									59	0.00250762	0.158458
									53	0.00215713	0.203175
									56	0.00213351	0.19242
									80	0.00182493	0.177177
									59	0.00160068	0.16879
									77	0.00173821	0.18123
									52	0.00254745	0.203046
									83	0.00176056	0.172012
									65	0.00246921	0.184211
									84	0.00162872	0.166667
									85	0.00248756	0.197619
									95	0.00191053	0.204403
									93	0.00245019	0.188764
									93	0.00238925	0.188053
									346	0.00257914	0.180608
										0.00255459	0.215777
										0.00248537	0.200431
									AnzahlArtenAlle
									7
									21
									15	AnzahlArtenRelAlle	DiversitätAlle
									22	0.00364015	0.636364
									22	0.00450161	0.381818
									17	0.0025974	0.405405
									15	0.00308772	0.4
									30	0.00254306	0.431373
									23	0.00173984	0.404762
									44	0.00142694	0.384615
									30	0.00262789	0.361446
									34	0.00191507	0.319444
									20	0.00340347	0.289474
									47	0.00200776	0.315789
									33	0.00218116	0.34
									70	0.00120178	0.357143
									57	0.00264774	0.259669
									66	0.00179925	0.268293
									56	0.00319168	0.19774
									50	0.00236573	0.184466
									79	0.00282003	0.259843
									64	0.0022462	0.2249
									62	0.00203525	0.268817
									51	0.00300987	0.264214
									55	0.00241373	0.21843
									60	0.00240683	0.231343
									75	0.00199663	0.226667
									50	0.00206487	0.214844
									66	0.00226321	0.235294
									55	0.00270066	0.237342
									44	0.00181719	0.3125
									56	0.00223471	0.231579
									74	0.00184638	0.181518
									64	0.00149173	0.147157
									66	0.00189792	0.168675
									59	0.00250762	0.158458
									53	0.00215713	0.203175
									56	0.00213351	0.19242
									80	0.00182493	0.177177
									59	0.00160068	0.16879
									77	0.00173821	0.18123
									52	0.00254745	0.203046
									83	0.00176056	0.172012
									65	0.00246921	0.184211
									84	0.00162872	0.166667
									85	0.00248756	0.197619
									95	0.00191053	0.204403
									93	0.00245019	0.188764
									93	0.00238925	0.188053
									346	0.00257914	0.180608
										0.00255459	0.215777
										0.00248537	0.200431
									AnzahlArtenAlle
									7
									21
									15	AnzahlArtenRelAlle	DiversitätAlle
									22	0.00364015	0.636364
									22	0.00450161	0.381818
									17	0.0025974	0.405405
									15	0.00308772	0.4
									30	0.00254306	0.431373
									23	0.00173984	0.404762
									44	0.00142694	0.384615
									30	0.00262789	0.361446
									34	0.00191507	0.319444
									20	0.00340347	0.289474
									47	0.00200776	0.315789
									33	0.00218116	0.34
									70	0.00120178	0.357143
									57	0.00264774	0.259669
									66	0.00179925	0.268293
									56	0.00319168	0.19774
									50	0.00236573	0.184466
									79	0.00282003	0.259843
									64	0.0022462	0.2249
									62	0.00203525	0.268817
									51	0.00300987	0.264214
									55	0.00241373	0.21843
									60	0.00240683	0.231343
									75	0.00199663	0.226667
									50	0.00206487	0.214844
									66	0.00226321	0.235294
									55	0.00270066	0.237342
									44	0.00181719	0.3125
									56	0.00223471	0.231579
									74	0.00184638	0.181518
									64	0.00149173	0.147157
									66	0.00189792	0.168675
									59	0.00250762	0.158458
									53	0.00215713	0.203175
									56	0.00213351	0.19242
									80	0.00182493	0.177177
									59	0.00160068	0.16879
									77	0.00173821	0.18123
									52	0.00254745	0.203046
									83	0.00176056	0.172012
									65	0.00246921	0.184211
									84	0.00162872	0.166667
									85	0.00248756	0.197619
									95	0.00191053	0.204403
									93	0.00245019	0.188764
									93	0.00238925	0.188053
									346	0.00257914	0.180608
										0.00255459	0.215777
										0.00248537	0.200431
									AnzahlArtenAlle
									7
									21
									15	AnzahlArtenRelAlle	DiversitätAlle
									22	0.00364015	0.636364
									22	0.00450161	0.381818
									17	0.0025974	0.405405
									15	0.00308772	0.4
									30	0.00254306	0.431373
									23	0.00173984	0.404762
									44	0.00142694	0.384615
									30	0.00262789	0.361446
									34	0.00191507	0.319444
									20	0.00340347	0.289474
									47	0.00200776	0.315789
									33	0.00218116	0.34
									70	0.00120178	0.357143
									57	0.00264774	0.259669
									66	0.00179925	0.268293
									56	0.00319168	0.19774
									50	0.00236573	0.184466
									79	0.00282003	0.259843
									64	0.0022462	0.2249
									62	0.00203525	0.268817
									51	0.00300987	0.264214
									55	0.00241373	0.21843
									60	0.00240683	0.231343
									75	0.00199663	0.226667
									50	0.00206487	0.214844
									66	0.00226321	0.235294
									55	0.00270066	0.237342
									44	0.00181719	0.3125
									56	0.00223471	0.231579
									74	0.00184638	0.181518
									64	0.00149173	0.147157
									66	0.00189792	0.168675
									59	0.00250762	0.158458
									53	0.00215713	0.203175
									56	0.00213351	0.19242
									80	0.00182493	0.177177
									59	0.00160068	0.16879
									77	0.00173821	0.18123
									52	0.00254745	0.203046
									83	0.00176056	0.172012
									65	0.00246921	0.184211
									84	0.00162872	0.166667
									85	0.00248756	0.197619
									95	0.00191053	0.204403
									93	0.00245019	0.188764
									93	0.00238925	0.188053
									346	0.00257914	0.180608
										0.00255459	0.215777
										0.00248537	0.200431
									AnzahlArtenAlle
									7
									21
									15	AnzahlArtenRelAlle	DiversitätAlle
									22	0.00364015	0.636364
									22	0.00450161	0.381818
									17	0.0025974	0.405405
									15	0.00308772	0.4
									30	0.00254306	0.431373
									23	0.00173984	0.404762
									44	0.00142694	0.384615
									30	0.00262789	0.361446
									34	0.00191507	0.319444
									20	0.00340347	0.289474
									47	0.00200776	0.315789
									33	0.00218116	0.34
									70	0.00120178	0.357143
									57	0.00264774	0.259669
									66	0.00179925	0.268293
									56	0.00319168	0.19774
									50	0.00236573	0.184466
									79	0.00282003	0.259843
									64	0.0022462	0.2249
									62	0.00203525	0.268817
									51	0.00300987	0.264214
									55	0.00241373	0.21843
									60	0.00240683	0.231343
									75	0.00199663	0.226667
									50	0.00206487	0.214844
									66	0.00226321	0.235294
									55	0.00270066	0.237342
									44	0.00181719	0.3125
									56	0.00223471	0.231579
									74	0.00184638	0.181518
									64	0.00149173	0.147157
									66	0.00189792	0.168675
									59	0.00250762	0.158458
									53	0.00215713	0.203175
									56	0.00213351	0.19242
									80	0.00182493	0.177177
									59	0.00160068	0.16879
									77	0.00173821	0.18123
									52	0.00254745	0.203046
									83	0.00176056	0.172012
									65	0.00246921	0.184211
									84	0.00162872	0.166667
									85	0.00248756	0.197619
									95	0.00191053	0.204403
									93	0.00245019	0.188764
									93	0.00238925	0.188053
									346	0.00257914	0.180608
										0.00255459	0.215777
										0.00248537	0.200431
									AnzahlArtenAlle
									7
									21
									15	AnzahlArtenRelAlle	DiversitätAlle
									22	0.00364015	0.636364
									22	0.00450161	0.381818
									17	0.0025974	0.405405
									15	0.00308772	0.4
									30	0.00254306	0.431373
									23	0.00173984	0.404762
									44	0.00142694	0.384615
									30	0.00262789	0.361446
									34	0.00191507	0.319444
									20	0.00340347	0.289474
									47	0.00200776	0.315789
									33	0.00218116	0.34
									70	0.00120178	0.357143
									57	0.00264774	0.259669
									66	0.00179925	0.268293
									56	0.00319168	0.19774
									50	0.00236573	0.184466
									79	0.00282003	0.259843
									64	0.0022462	0.2249
									62	0.00203525	0.268817
									51	0.00300987	0.264214
									55	0.00241373	0.21843
									60	0.00240683	0.231343
									75	0.00199663	0.226667
									50	0.00206487	0.214844
									66	0.00226321	0.235294
									55	0.00270066	0.237342
									44	0.00181719	0.3125
									56	0.00223471	0.231579
									74	0.00184638	0.181518
									64	0.00149173	0.147157
									66	0.00189792	0.168675
									59	0.00250762	0.158458
									53	0.00215713	0.203175
									56	0.00213351	0.19242
									80	0.00182493	0.177177
									59	0.00160068	0.16879
									77	0.00173821	0.18123
									52	0.00254745	0.203046
									83	0.00176056	0.172012
									65	0.00246921	0.184211
									84	0.00162872	0.166667
									85	0.00248756	0.197619
									95	0.00191053	0.204403
									93	0.00245019	0.188764
									93	0.00238925	0.188053
									346	0.00257914	0.180608
										0.00255459	0.215777
										0.00248537	0.200431
									AnzahlArtenAlle
									7
									21
									15	AnzahlArtenRelAlle	DiversitätAlle
									22	0.00364015	0.636364
									22	0.00450161	0.381818
									17	0.0025974	0.405405
									15	0.00308772	0.4
									30	0.00254306	0.431373
									23	0.00173984	0.404762
									44	0.00142694	0.384615
									30	0.00262789	0.361446
									34	0.00191507	0.319444
									20	0.00340347	0.289474
									47	0.00200776	0.315789
									33	0.00218116	0.34
									70	0.00120178	0.357143
									57	0.00264774	0.259669
									66	0.00179925	0.268293
									56	0.00319168	0.19774
									50	0.00236573	0.184466
									79	0.00282003	0.259843
									64	0.0022462	0.2249
									62	0.00203525	0.268817
									51	0.00300987	0.264214
									55	0.00241373	0.21843
									60	0.00240683	0.231343
									75	0.00199663	0.226667
									50	0.00206487	0.214844
									66	0.00226321	0.235294
									55	0.00270066	0.237342
									44	0.00181719	0.3125
									56	0.00223471	0.231579
									74	0.00184638	0.181518
									64	0.00149173	0.147157
									66	0.00189792	0.168675
									59	0.00250762	0.158458
									53	0.00215713	0.203175
									56	0.00213351	0.19242
									80	0.00182493	0.177177
									59	0.00160068	0.16879
									77	0.00173821	0.18123
									52	0.00254745	0.203046
									83	0.00176056	0.172012
									65	0.00246921	0.184211
									84	0.00162872	0.166667
									85	0.00248756	0.197619
									95	0.00191053	0.204403
									93	0.00245019	0.188764
									93	0.00238925	0.188053
									346	0.00257914	0.180608
										0.00255459	0.215777
										0.00248537	0.200431
									AnzahlArtenAlle
									7
									21
									15	AnzahlArtenRelAlle	DiversitätAlle
									22	0.00364015	0.636364
									22	0.00450161	0.381818
									17	0.0025974	0.405405
									15	0.00308772	0.4
									30	0.00254306	0.431373
									23	0.00173984	0.404762
									44	0.00142694	0.384615
									30	0.00262789	0.361446
									34	0.00191507	0.319444
									20	0.00340347	0.289474
									47	0.00200776	0.315789
									33	0.00218116	0.34
									70	0.00120178	0.357143
									57	0.00264774	0.259669
									66	0.00179925	0.268293
									56	0.00319168	0.19774
									50	0.00236573	0.184466
									79	0.00282003	0.259843
									64	0.0022462	0.2249
									62	0.00203525	0.268817
									51	0.00300987	0.264214
									55	0.00241373	0.21843
									60	0.00240683	0.231343
									75	0.00199663	0.226667
									50	0.00206487	0.214844
									66	0.00226321	0.235294
									55	0.00270066	0.237342
									44	0.00181719	0.3125
									56	0.00223471	0.231579
									74	0.00184638	0.181518
									64	0.00149173	0.147157
									66	0.00189792	0.168675
									59	0.00250762	0.158458
									53	0.00215713	0.203175
									56	0.00213351	0.19242
									80	0.00182493	0.177177
									59	0.00160068	0.16879
									77	0.00173821	0.18123
									52	0.00254745	0.203046
									83	0.00176056	0.172012
									65	0.00246921	0.184211
									84	0.00162872	0.166667
									85	0.00248756	0.197619
									95	0.00191053	0.204403
									93	0.00245019	0.188764
									93	0.00238925	0.188053
									346	0.00257914	0.180608
										0.00255459	0.215777
										0.00248537	0.200431
									AnzahlArtenAlle
									7
									21
									15	AnzahlArtenRelAlle	DiversitätAlle
									22	0.00364015	0.636364
									22	0.00450161	0.381818
									17	0.0025974	0.405405
									15	0.00308772	0.4
									30	0.00254306	0.431373
									23	0.00173984	0.404762
									44	0.00142694	0.384615
									30	0.00262789	0.361446
									34	0.00191507	0.319444
									20	0.00340347	0.289474
									47	0.00200776	0.315789
									33	0.00218116	0.34
									70	0.00120178	0.357143
									57	0.00264774	0.259669
									66	0.00179925	0.268293
									56	0.00319168	0.19774
									50	0.00236573	0.184466
									79	0.00282003	0.259843
									64	0.0022462	0.2249
									62	0.00203525	0.268817
									51	0.00300987	0.264214
									55	0.00241373	0.21843
									60	0.00240683	0.231343
									75	0.00199663	0.226667
									50	0.00206487	0.214844
									66	0.00226321	0.235294
									55	0.00270066	0.237342
									44	0.00181719	0.3125
									56	0.00223471	0.231579
									74	0.00184638	0.181518
									64	0.00149173	0.147157
									66	0.00189792	0.168675
									59	0.00250762	0.158458
									53	0.00215713	0.203175
									56	0.00213351	0.19242
									80	0.00182493	0.177177
									59	0.00160068	0.16879
									77	0.00173821	0.18123
									52	0.00254745	0.203046
									83	0.00176056	0.172012
									65	0.00246921	0.184211
									84	0.00162872	0.166667
									85	0.00248756	0.197619
									95	0.00191053	0.204403
									93	0.00245019	0.188764
									93	0.00238925	0.188053
									346	0.00257914	0.180608
										0.00255459	0.215777
										0.00248537	0.200431
									AnzahlArtenAlle
									7
									21
									15	AnzahlArtenRelAlle	DiversitätAlle
									22	0.00364015	0.636364
									22	0.00450161	0.381818
									17	0.0025974	0.405405
									15	0.00308772	0.4
									30	0.00254306	0.431373
									23	0.00173984	0.404762
									44	0.00142694	0.384615
									30	0.00262789	0.361446
									34	0.00191507	0.319444
									20	0.00340347	0.289474
									47	0.00200776	0.315789
									33	0.00218116	0.34
									70	0.00120178	0.357143
									57	0.00264774	0.259669
									66	0.00179925	0.268293
									56	0.00319168	0.19774
									50	0.00236573	0.184466
									79	0.00282003	0.259843
									64	0.0022462	0.2249
									62	0.00203525	0.268817
									51	0.00300987	0.264214
									55	0.00241373	0.21843
									60	0.00240683	0.231343
									75	0.00199663	0.226667
									50	0.00206487	0.214844
									66	0.00226321	0.235294
									55	0.00270066	0.237342
									44	0.00181719	0.3125
									56	0.00223471	0.231579
									74	0.00184638	0.181518
									64	0.00149173	0.147157
									66	0.00189792	0.168675
									59	0.00250762	0.158458
									53	0.00215713	0.203175
									56	0.00213351	0.19242
									80	0.00182493	0.177177
									59	0.00160068	0.16879
[truncated: 1,390 more rows]

## Sheet: Fig 5
Ten Most Frequent Fungal Families	Tox Info Suisse Calls	SwissFungi Records	Overall Species Composition of Tox Info Suisse
Boletaceae	11.7205	1.88	Others	940
Amanitaceae	8.29992	1.6	Entolomataceae	144
Agaricaceae	8.07814	11.89	Physalacriaceae	215
Cantharellaceae	3.70212	0.46	Russulaceae	220
Strophariaceae	3.22443	6.46	Morchellaceae	309
Tricholomataceae	2.72115	4.98	Tricholomataceae	316
Morchellaceae	2.63584	1.34	Cantharellaceae	435
Russulaceae	1.87665	4.93	Strophariaceae	443
Physalacriaceae	1.84253	3.03	Amanitaceae	971
Entolomataceae	1.22835	3.81	Agaricaceae	1147
			Boletaceae	1373
			Unknown	5613
